# Supplementary material for: Most functional outcomes are similar for men and women after hip fracture: a secondary analysis of the enhancing mobility after hip fracture trial
Source: BMC Geriatr. 2014 Dec 18;14:140. doi: 10.1186/1471-2318-14-140 (PMC4289581; doi:10.1186/1471-2318-14-140)
Supplement: Supplementary file 1 — Additional file 1: Knee extensor strength and coordinated stability measures adjusted for weight or height. This table shows the results of knee extensor strength analysis controlling for weight and coordinated stability analysis controlling for height for all time points and adjusting for baseline. (XLSX 10 KB) [file 12877_2014_1073_MOESM1_ESM.xlsx]

## Sheet: Sheet1
Additional file 1. Knee extensor strength and coordinated stability measures adjusted for weight or height
	Baseline (n = 160)	Week 4 (n = 158)	Week 4 adjusted for baseline (n = 158)	Week 16 (n = 150)	Week 16 adjusted for baseline (n = 150)
Knee extensor strength, kg	-0.2 (-1.5 to 1.2), 0.821	1.0 (-0.5 to 2.5), 0.187	1.1 (-0.4 to 2.5), 0.144	0.7 (-1.3 to 2.7), 0.482	0.7 (-1.2 to 2.6), 0.451
Controlling for weight
Coordinated stability	-2.7 (-9.9 to 4.5), 0.458	-8.1 (-15.8 to -0.32), 0.041	-6.1 (-11.9 to -0.3), 0.040	-8.6 (-16.9 to -0.4), 0.040	-5.6 (-12.4 to 1.3), 0.109
Controlling for height
Bold indicates statistical significance p<0.05
