# Supplementary material for: Most functional outcomes are similar for men and women after hip fracture: a secondary analysis of the enhancing mobility after hip fracture trial
Source: BMC Geriatr. 2014 Dec 18;14:140. doi: 10.1186/1471-2318-14-140 (PMC4289581; doi:10.1186/1471-2318-14-140)
Supplement: Supplementary file 2 — Additional file 2: Between-group differences separated for gender and interactions between gender and group. This table shows the analysis for all physical performance measures and self-rated measures for between-group differences for men and women at week 16 and also group x gender interaction at week 16. (XLSX 16 KB) [file 12877_2014_1073_MOESM2_ESM.xlsx]

## Sheet: Sheet1
Additional file 2: Between-group differences separated for gender and interactions between gender and group
	Men			Women			Group x gender interaction, week 16, mean or odds* (95% CI), p
	Baseline, mean (SD) or number (%)*	Week 16, mean (SD) or number (%)*	Between group difference at week 16, mean or odds* (95% CI), p	Baseline, mean (SD) or number (%)*	Week 16, mean (SD) or number (%)*	Between group difference at week 16, mean or odds* (95% CI), p
Knee extensor strength, kg			-0.8 (-4.8 to 3.2), 0.691			0.9 (-0.7 to 2.5), 0.248	-1.7 (-5.5 to 2.1), 0.384
HIGH	7.8 (3.9)	10.8 (5.5)		7.3 (3.2)	10.2 (5.0)
LOW	8.0 (4.6)	11.8 (4.5)		6.5 (3.0)	8.8 (4.2)
Walk speed, m/s			0.07 (-0.3 to 0.3), 0.962			0.01 (-0.08 to 0.1), 0.791	-0.004 (-0.3 to 0.2), 0.973
HIGH	0.3 (0.2)	0.7 (0.4)		0.3 (0.2)	0.6 (0.3)
LOW	0.4 (0.2)	0.7 (0.3)		0.3 (0.1)	0.6 (0.3)
PPME			-0.3 (-2.0 to 1.4), 0.712			0.4 (-0.4 to 1.3), 0.311	-0.8 (-2.7 to 1.2), 0.452
HIGH	6.4 (2.1)	9.1 (2.2)		7.1 (1.9)	9.4 (2.5)
LOW	7.3 (1.7)	9.9 (2)		7.1 (1.5)	8.9 (2.4)
Sit to stand			0.01 (-0.06 to 0.9), 0.725			0.05 (0.005 to 0.09), 0.030‡‡	-0.03 (-0.1 to 0.07), 0.560‡‡
HIGH	0.1 (0.1)	0.2 (0.1)		0.2 (0.08)	0.3 (0.1)
LOW	0.2 (0.1)	0.2 (0.07)		0.2 (0.07)	0.2 (0.1)
Barthel index			-7.3 (-19.7 to 5.1), 0.237			1.0 (-3.6 to 5.7), 0.658	-8.6 (-20.0 to 2.9), 0.142
HIGH	68.7 (13)	88.3 (24)		63.8 (14)	90 (17)
LOW	67.7 (17)	96.4 (8.2)		65.8 (13)	90 (11)
No aids, or using walking stick or crutches*			0.8 (0.2 to 4.8), 0.838			0.9 (0.41 to 1.9), 0.779	0.9 (0.1 to 6.3), 0.942
HIGH	2 (13.3)	7 (58.3)		5 (7.7)	37 (60.7)
LOW	2 (13.3)	12 (85.7)		4 (6.2)	34 (54)
Maximum Balance Range			-20.4 (-52.7 to 11.9), 0.204			-4.4 (-20.3 to 11.4), 0.579	-14.8 (-52.2 to 22.6), 0.436
HIGH	80 (54)	101 (37)		88 (36)	101 (50)
LOW	100 (37)	127 (43)		83 (33)	104 (42)
Body Sway total			110 (-37.7 to 259), 0.137			12.9 (-45.8 to 71.6), 0.664	53.0 (-91.8 to 197), 0.471
HIGH	427 (242)	345 (202)		297 (199)	276 (199)
LOW	266 (193)	207 (131)		337 (218)	279 (183)
Step test			-0.6 (-4.9 to 3.7), 0.783			1.9 (0.2 to 3.6), 0.028‡‡	-2.7 (-6.9 to 1.4), 0.198
HIGH	0.5 (2.1)	5 (5.7)		0.7 (1.9)	6.9 (4.9)
LOW	0.2 (0.6)	5.8 (4.7)		0.8 (2.1)	5.0 (4.7)
Lateral Stability			8.6 (-9.7 to 26.9), 0.342			-1.4 (-7.9 to 5.2), 0.684	9.4 (-6.9 to 25.6), 0.258
HIGH	54.7 (19)	51.1 (19)		42.7 (21)	39.1 (19)
LOW	41.9 (21)	39.3 (23)		44.1 (21)	41.0 (20)
Coordinated Stability			6.5 (-5.9 to 18.9), 0.288			-0.1 (-5.9 to 5.7), 0.970	6.5 (-7.2 to 20.2), 0.349
HIGH	34.7 (22)	25.6 (19)		36.3 (17)	30.9 (20)
LOW	30.3 (16)	17.8 (17)		38.3 (19)	32.2 (20)
Modified falls efficacy scale			-14.7 (-40.1 to 10.7), 0.244			10.0 (-0.81 to 20.9), 0.069ǁ	-25.6 (-51.3 to 0.1), 0.051‡ ‡‡
HIGH	65.4 (33)	91 (42)		55.3 (33)	101 (35)††
LOW	71.5 (35)	112 (31)		61.2 (28) ∫	94 (31)**
EQ5D			-0.06 (-0.3 to 0.2), 0.586			0.02 (-0.08 to 0.1), 0.716§	-0.08 (-0.3 to 0.2), 0.468†
HIGH	0.3 (0.2)	0.5 (0.3)		0.3 (0.3)	0.6 (0.3)††
LOW	0.4 (0.3)	0.6 (0.2)		0.4 (0.2)	0.6 (0.3)
Self-rated mobility as good*			0.6 (0.04 to 6.9), 0.639			1.3 (0.6 to 3.1), 0.493§	0.4 (0.03 to 5.9), 0.509†
HIGH	3 (20)	4 (33.3)		10 (15.4)	37 (60.7)
LOW	3 (20)	5 (35.7)		12 (18.5)	29 (46.8)**
Self-rated strength as good*			N/A			0.8 (0.4 to 1.8), 0.579§	N/A
HIGH	2 (13.3)	7 (58.3)		13 (20)	29 (47.5)
LOW	2 (13.3)	2 (14.3)		9 (13.8)	27 (43.5)**
Self-rated balance as good*			0.7 (0.10 to 5.3), 0.759			0.7 (0.3 to 1.5), 0.326§	1.1 (0.1 to 9.5), 0.926†
HIGH	5 (33.3)	2 (16.7)		21 (32.3)	27 (43.5)
LOW	3 (20)	8 (57.1)		18 (27.7)	27 (44.3)**
Self-rated pain as none or slight*			2.5 (0.5 to 12.6), 0.268			0.8 (0.3 to 1.7), 0.488	3.3 (0.6 to 20.1), 0.193
HIGH	5 (33.3)	7 (58.3)		19 (29.2)	36 (59)
LOW	3 (20)	9 (64.3)		22 (33.8)	39 (61.9)
Self-rated health state as worse*			1.3 (0.2 to 6.6), 0.793			0.78 (0.4 to 1.8), 0.544§	1.6 (0.3 to 10.3), 0.616†
HIGH	5 (33.3)	4 (33.3)		30 (46.2)	16 (26.7)††
LOW	8 (53.3)	2 (14.3)		28 (43.1)	21 (33.3)
Baseline: men n = 15, women n = 65; week 16 high group: men n = 12, women n = 61; week 16 low group: men n = 14, women = 63; between group difference at week 16: men n = 26, women n = 124; group x gender interaction n = 150; * indicates results as odds ratio (CI 95%), p; Bold indicates p<0.05; PPME =Physical performance and mobility examination; †n = 149; ‡n = 146; §n = 123; ǁn = 120; ∫n = 63; **…
